# Supplementary material for: Modification of Polymeric Carbon Nitride with Au–CeO2 Hybrids to Improve Photocatalytic Activity for Hydrogen Evolution
Source: Molecules. 2022 Nov 3;27(21):7489. doi: 10.3390/molecules27217489 (PMC9656339; doi:10.3390/molecules27217489)
Supplement: Supplementary file 1 [file molecules-27-07489-s001.zip]

Archive with 1 entries (1 files):
- molecules-1987067-supplementary.pdf
